# Supplementary material for: Translation, cross-cultural adaptation and validation of Patient Satisfaction with Pharmacist Services Questionnaire (PSPSQ 2.0) into the Nepalese version in a community settings
Source: PLoS One. 2020 Oct 9;15(10):e0240488. doi: 10.1371/journal.pone.0240488 (PMC7546480; doi:10.1371/journal.pone.0240488)
Supplement: S3 File — (XLSX) [file pone.0240488.s003.xlsx]

## Sheet: spss_PSPSQ
Age	GENDER	EDUCATION	Current_working_status	Caste_Ethnic_group	Religion	Q1	Q2	Q3	Q4	Q5	Q6	Q7	Q8	Q9	Q10	Q11	Q12	Q13	Q14	Q15	Q16	Q17	Q18	Q19	Q20
45	1	4	1	3	1	3	4	4	3	3	3	4	3	4	3	4	4	3	3	3	3	4	3	3	3
65	1	2	2	3	1	3	4	4	4	2	1	3	4	1	2	4	4	3	2	3	3	3	3	1	2
61	2	1	1	2	1	3	3	3	1	3	3	3	3	1	3	3	3	3	3	3	3	3	4	4	1
57	1	2	1	2	1	4	4	4	4	4	4	3	4	3	4	3	4	4	4	4	4	4	4	4	1
46	1	2	1	2	2	3	3	3	3	3	3	3	2	2	3	3	2	3	3	3	3	3	2	2	3
71	1	3	2	1	2	3	3	4	4	3	4	3	4	3	4	1	3	4	3	4	4	4	4	3	3
68	1	2	2	2	2	4	3	4	4	4	3	3	4	3	4	1	4	4	4	4	4	4	4	4	3
66	2	3	2	2	2	3	3	3	3	3	3	4	4	4	4	3	3	3	4	4	4	3	3	3	1
65	1	1	2	2	2	3	4	3	4	4	3	3	3	4	4	4	3	4	4	4	3	4	3	3	3
58	2	2	1	2	1	3	3	2	1	1	1	2	1	3	3	2	2	3	3	3	3	3	3	3	1
40	2	4	1	1	1	3	4	3	3	3	4	4	4	3	4	3	3	3	4	3	4	4	3	4	3
43	2	4	1	1	2	4	4	4	4	4	3	3	3	3	3	4	4	3	3	4	4	3	3	3	1
50	1	5	1	1	3	3	4	4	4	4	3	3	3	4	4	4	4	3	3	3	3	4	4	4	4
56	2	5	1	1	4	2	2	1	1	1	2	3	1	3	2	3	2	4	4	2	3	2	3	3	2
57	1	5	1	2	3	2	2	2	1	1	1	2	1	3	2	2	3	3	3	2	2	3	3	3	1
45	1	5	1	2	1	4	3	4	3	3	4	3	3	2	1	1	1	2	3	1	3	3	3	4	3
65	1	5	1	2	1	4	3	4	4	2	4	4	2	2	2	1	1	1	2	1	3	3	3	4	3
61	2	5	1	2	1	3	3	3	1	3	3	1	3	3	4	3	3	4	3	3	3	3	3	3	3
57	1	2	1	2	1	4	4	4	4	4	4	4	4	3	4	4	2	4	4	2	3	3	3	3	4
46	1	2	1	1	1	3	3	3	3	3	3	3	3	3	3	1	3	3	1	3	3	4	4	4	4
71	1	1	1	1	1	3	3	4	4	3	4	4	3	4	4	4	4	4	4	4	3	3	3	3	2
68	1	2	1	3	3	3	4	4	4	4	4	4	4	3	3	3	3	3	3	3	4	4	4	4	4
66	2	3	1	3	4	3	3	3	3	3	3	3	3	3	4	4	3	4	4	3	3	4	4	4	4
65	1	4	1	3	3	4	3	3	4	4	3	4	4	4	4	4	4	4	4	4	4	4	4	3	3
58	2	5	1	3	4	3	3	2	1	1	2	1	1	3	3	3	3	3	3	3	4	4	3	4	3
40	2	1	1	3	3	4	3	3	3	3	3	3	3	3	3	4	4	3	4	4	4	3	3	3	3
43	2	2	1	2	1	4	4	4	4	4	4	4	4	3	2	1	1	2	1	1	4	3	4	4	3
50	1	3	1	2	1	4	4	4	4	4	4	4	4	3	3	3	3	3	3	3	3	4	4	3	3
56	2	4	1	2	2	3	4	4	3	3	3	4	3	4	3	3	4	4	3	3	3	3	3	4	4
57	1	5	1	3	1	3	4	4	4	2	1	3	4	1	2	3	4	4	4	2	1	2	3	2	3
45	1	1	1	3	1	3	3	3	1	3	3	3	3	1	3	3	3	3	1	3	3	2	2	3	3
65	1	2	1	3	1	4	4	4	4	4	4	3	4	3	4	4	4	4	4	4	4	3	3	4	3
61	2	3	1	3	1	3	3	3	3	3	3	3	2	2	3	3	3	3	3	3	3	3	3	4	3
57	1	4	1	3	1	3	3	4	4	3	4	3	4	3	4	3	3	4	4	3	4	4	3	3	3
46	1	5	2	2	1	4	3	4	4	4	3	3	4	3	4	4	3	4	4	4	3	3	3	1	2
71	1	1	1	2	1	3	3	3	3	3	3	4	4	4	4	3	3	3	3	3	3	3	4	4	1
68	1	2	1	2	1	3	4	3	4	4	3	3	3	4	4	3	4	3	4	4	3	4	4	4	1
66	2	3	1	2	2	3	3	2	1	1	1	2	1	3	3	3	3	2	1	1	1	3	2	2	3
65	1	4	2	2	2	3	4	3	3	3	4	4	4	3	4	3	4	3	3	3	4	4	4	3	3
75	2	5	2	2	2	4	4	4	4	4	3	3	3	3	3	4	4	4	4	4	3	4	4	4	3
68	2	1	2	2	2	3	4	4	4	4	3	3	3	4	4	3	4	4	4	4	3	3	3	3	1
66	2	2	2	1	2	2	2	1	1	1	2	3	1	3	2	2	2	1	1	1	2	4	3	3	3
65	1	3	1	1	1	2	2	2	1	1	1	2	1	3	2	2	2	2	1	1	1	3	3	3	1
61	2	4	1	3	1	3	4	3	3	3	4	2	1	1	2	3	3	3	4	3	4	4	3	4	3
62	1	5	1	3	2	3	3	2	4	4	4	3	3	3	3	4	4	3	3	4	4	3	3	3	1
63	1	1	1	3	3	4	4	2	3	3	3	4	4	4	4	4	4	3	3	3	3	4	4	4	4
54	1	2	1	3	4	4	3	3	2	2	3	4	4	4	4	3	2	4	4	2	3	2	3	3	2
67	2	3	1	3	3	3	4	4	3	3	3	4	3	4	3	2	3	3	3	2	2	3	3	3	1
68	1	1	1	2	1	3	4	4	4	2	1	3	4	1	2	1	1	3	3	4	2	3	4	4	3
66	1	2	1	2	1	3	3	3	1	3	3	3	3	1	3	3	1	3	3	4	3	4	4	3	3
65	1	3	1	2	1	4	4	4	4	4	4	3	4	3	4	2	1	3	3	3	3	3	3	4	4
61	1	4	1	3	1	3	3	3	3	3	3	3	2	2	3	4	4	3	3	3	3	4	3	3	3
62	2	5	1	3	1	3	3	4	4	3	4	3	4	3	4	4	4	3	2	3	3	3	3	1	2
63	1	1	1	3	1	4	3	4	4	4	3	3	4	3	4	3	4	4	3	3	3	3	4	4	1
54	2	2	1	3	3	3	3	3	3	3	3	4	4	4	4	3	4	4	4	2	1	4	4	4	1
67	2	1	1	3	4	3	4	3	4	4	3	3	3	4	4	3	3	3	1	3	3	3	2	2	3
81	2	2	1	2	3	3	3	2	1	1	1	2	1	3	3	4	4	4	4	4	4	4	4	3	3
62	1	3	1	2	4	3	4	3	3	3	4	4	4	3	4	3	3	3	3	3	3	4	4	4	3
63	2	4	1	2	3	4	4	4	4	4	3	3	3	3	3	3	3	4	4	3	4	3	3	3	1
54	1	5	1	2	1	3	4	4	4	4	3	3	3	4	4	4	3	4	4	4	3	4	3	3	3
67	1	1	2	2	1	2	2	1	1	1	2	3	1	3	2	3	3	3	3	3	3	3	3	3	1
81	2	1	1	2	2	2	2	2	1	1	1	2	1	3	2	3	4	3	4	4	3	4	3	4	3
68	2	2	1	1	1	3	4	3	3	3	4	4	4	4	4	3	3	2	1	1	1	3	3	3	1
66	2	3	1	1	1	3	3	2	4	4	4	4	4	4	4	3	4	3	3	3	4	4	4	4	4
65	1	4	2	3	1	4	4	2	3	3	3	1	1	1	1	4	4	4	4	4	3	2	3	3	2
61	2	5	2	3	1	4	3	3	2	2	3	3	1	1	2	3	4	4	4	4	3	3	3	3	1
62	1	1	2	3	1	3	4	3	2	2	2	2	4	3	4	2	2	1	1	1	2	2	2	3	3
63	2	2	2	3	1	3	2	4	4	3	3	3	3	3	3	2	2	2	1	1	1	3	3	4	3
54	2	3	1	3	1	2	3	3	3	4	4	4	3	4	4	3	4	4	3	2	4	3	3	4	3
67	2	4	1	2	1	3	3	2	3	2	3	1	4	4	3	3	4	3	2	3	4	3	3	3	3
81	1	1	1	2	2	4	4	2	2	3	3	4	3	3	4	3	3	3	3	4	3	3	3	3	4
63	2	1	1	2	2	3	4	4	3	3	3	4	3	4	3	3	3	4	3	2	3	4	4	4	4
54	1	2	1	3	2	3	4	4	4	2	1	3	4	1	2	3	4	4	2	3	4	3	3	3	2
67	1	3	1	3	2	3	3	3	1	3	3	3	3	1	3	4	3	3	4	4	3	4	4	4	4
63	1	4	1	3	2	4	4	4	4	4	4	3	4	3	4	3	2	3	4	4	2	4	4	4	4
54	1	5	1	3	1	3	3	3	3	3	3	3	2	2	3	4	2	2	4	3	2	4	4	3	3
67	2	1	1	3	1	3	3	4	4	3	4	3	4	3	4	3	4	4	3	3	3	4	3	4	3
81	2	2	1	2	2	4	3	4	4	4	3	3	4	3	4	3	4	4	4	2	1	3	3	3	3
66	2	3	1	2	3	3	3	3	3	3	3	4	4	4	4	3	3	3	1	3	3	3	4	4	3
65	1	4	1	2	4	3	4	3	4	4	3	3	3	4	4	4	4	4	4	4	4	4	4	3	3
61	2	5	1	2	3	3	3	2	1	1	1	2	1	3	3	3	3	3	3	3	3	3	3	4	4
62	1	2	1	2	1	3	4	3	3	3	4	4	4	3	4	3	3	4	4	3	4	4	3	3	3
63	1	2	1	2	1	4	4	4	4	4	3	3	3	3	3	4	3	4	4	4	3	3	3	1	2
54	2	3	1	2	1	3	4	4	4	4	3	3	3	4	4	3	3	3	3	3	3	3	4	4	1
67	2	3	1	1	1	2	2	1	1	1	2	3	1	3	2	3	4	3	4	4	3	4	4	4	1
81	2	4	1	1	1	2	2	2	1	1	1	2	1	3	2	3	3	2	1	1	1	3	2	2	3
22	2	4	1	3	1	4	3	3	2	2	3	1	3	3	3	3	4	3	3	3	4	4	4	3	3
24	2	5	1	3	3	3	4	3	2	2	2	4	3	4	4	4	4	4	4	4	3	4	4	4	3
32	2	5	1	3	4	3	2	4	4	3	3	3	4	4	3	3	4	4	4	4	3	3	3	3	1
33	1	5	2	3	3	3	4	4	3	3	3	4	3	4	3	2	2	1	1	1	2	4	3	3	3
67	2	2	1	3	4	3	4	4	4	2	1	3	4	1	2	2	2	2	1	1	1	3	3	3	1
81	1	3	1	2	3	3	3	3	1	3	3	3	3	1	3	3	3	3	4	3	4	4	3	4	3
22	1	3	1	2	1	4	4	4	4	4	4	3	4	3	4	4	4	3	3	4	4	3	3	3	1
24	2	4	2	2	1	3	3	3	3	3	3	3	2	2	3	4	4	3	3	3	3	4	4	4	4
32	2	4	2	3	2	3	3	4	4	3	4	3	4	3	4	3	2	4	4	2	3	2	3	3	2
33	2	5	2	3	1	4	3	4	4	4	3	3	4	3	4	2	3	3	3	2	2	3	3	3	1
34	1	5	2	3	1	3	3	3	3	3	3	4	4	4	4	3	2	3	3	3	2	2	3	2	3
67	2	5	1	3	1	3	4	3	4	4	3	3	3	4	4	4	2	2	4	3	2	2	2	3	3
83	2	1	1	3	1	3	3	2	1	1	1	2	1	3	3	3	3	3	2	4	4	3	3	2	2
22	2	3	1	2	1	3	4	3	3	3	4	4	4	3	4	2	2	3	3	3	3	4	4	4	3
24	2	3	1	2	1	4	4	4	4	4	3	3	3	3	3	2	2	2	3	2	3	2	3	4	4
32	1	4	1	2	1	3	4	4	4	4	3	3	3	4	4	3	3	3	4	2	2	3	3	3	3
67	2	4	1	2	2	2	2	1	1	1	2	3	1	3	2	3	3	4	3	3	4	3	4	3	3
81	1	5	1	2	2	2	2	2	1	1	1	2	1	3	2	4	4	4	4	4	3	3	3	3	3
22	1	5	1	2	2	3	4	3	3	3	4	3	4	4	2	3	3	3	2	3	3	4	4	3	4
24	2	5	1	2	2	3	3	2	4	4	4	4	4	3	3	2	4	3	4	3	4	4	3	3	3
32	2	2	1	1	2	4	4	2	3	3	3	4	3	4	3	2	3	3	3	3	4	4	4	4	4
33	2	3	1	1	1	4	3	3	2	2	3	1	3	2	4	4	3	4	4	3	4	4	2	3	3
34	1	3	1	3	1	3	4	3	2	2	2	2	2	3	3	3	4	4	3	3	4	3	3	3	3
36	2	4	1	3	2	3	2	4	4	3	3	3	3	3	2	3	3	3	4	3	3	3	3	3	3
36	2	4	1	3	3	2	3	3	3	4	4	4	4	4	2	2	2	3	2	3	3	4	4	3	4
44	2	5	1	3	4	3	3	2	3	2	3	3	4	3	3	4	2	2	3	3	4	4	3	3	3
65	2	5	1	3	3	4	4	2	2	3	3	4	3	4	4	3	3	3	3	4	3	3	4	4	4
54	2	5	1	2	1	4	3	3	4	3	4	4	3	2	3	3	3	4	4	3	2	3	2	3	3
57	2	2	1	2	1	3	4	4	3	3	3	3	2	3	4	3	4	4	3	4	2	2	3	3	3
67	1	3	1	2	1	3	2	3	3	4	4	3	4	4	3	3	3	3	3	3	3	3	3	4	4
71	2	3	1	3	1	2	3	3	4	4	3	2	1	1	3	4	2	3	4	4	4	4	4	4	4
68	1	4	1	3	1	4	4	3	4	4	4	3	3	3	4	4	2	2	3	4	3	3	3	1	2
66	2	4	1	3	1	3	3	4	3	3	3	4	4	4	3	3	3	3	3	3	3	3	4	4	1
79	2	5	2	3	3	2	3	2	3	2	3	4	4	4	2	3	2	3	4	4	4	4	4	4	1
58	2	5	1	3	4	2	2	3	4	2	2	1	1	1	2	2	2	2	3	4	3	3	3	1	2
40	1	5	1	2	3	3	3	4	3	3	3	2	1	1	3	3	4	4	4	3	4	4	4	4	1
43	2	2	1	2	4	4	4	3	2	2	3	1	1	1	3	4	4	4	4	2	4	4	4	4	1
50	1	3	2	2	3	3	4	4	3	3	3	4	3	4	3	4	4	4	3	3	3	3	3	4	4
56	1	3	2	2	1	3	4	4	4	2	1	3	4	1	2	3	4	3	4	4	4	4	4	4	4
57	2	4	2	2	1	3	3	3	1	3	3	3	3	1	3	4	4	3	3	3	3	4	3	3	3
45	2	4	2	2	2	4	4	4	4	4	4	3	4	3	4	4	4	3	2	3	3	3	3	1	2
65	2	5	1	2	1	3	3	3	3	3	3	3	2	2	3	3	3	3	3	3	3	3	4	4	1
61	1	5	1	1	1	3	3	4	4	3	4	3	4	3	4	3	4	4	4	4	4	4	4	4	1
57	2	5	1	1	1	4	3	4	4	4	3	3	4	3	4	3	2	3	3	3	3	3	2	2	3
46	2	2	1	3	1	3	3	3	3	3	3	4	4	4	4	1	3	4	3	4	4	4	4	3	3
71	2	1	1	3	1	3	4	3	4	4	3	3	3	4	4	1	4	4	4	4	4	4	4	4	3
68	2	3	1	3	1	3	3	2	1	1	1	2	1	3	3	3	3	3	4	4	4	3	3	3	1
66	1	3	1	3	1	3	4	3	3	3	4	4	4	3	4	4	3	4	4	4	3	4	3	3	3
65	2	4	1	3	1	4	4	4	4	4	3	3	3	3	3	2	2	3	3	3	3	3	3	3	1
58	1	4	1	2	1	3	4	4	4	4	3	3	3	4	4	3	3	3	4	3	4	4	3	4	3
40	1	5	1	2	2	2	2	1	1	1	2	3	1	3	2	4	4	3	3	4	4	3	3	3	1
43	2	3	1	2	2	2	2	2	1	1	1	2	1	3	2	4	4	3	3	3	3	4	4	4	4
50	2	3	1	3	2	2	3	2	3	2	3	4	3	4	4	3	2	4	4	2	3	2	3	3	2
56	2	4	1	3	2	2	2	3	4	2	2	3	3	4	4	2	3	3	3	2	2	3	3	3	1
57	1	4	1	3	2	3	3	4	3	3	3	4	3	4	4	4	4	3	3	3	3	4	3	3	3
45	2	5	1	3	1	4	4	3	2	2	3	3	3	4	3	4	4	3	2	3	3	3	3	1	2
65	2	3	1	3	1	4	4	3	2	2	2	4	3	3	3	3	3	3	3	3	3	3	4	4	1
61	2	3	1	2	2	4	3	4	3	3	3	2	3	3	4	3	4	4	4	4	4	4	4	4	1
57	2	4	1	2	3	3	4	3	3	3	4	3	3	4	4	3	2	3	3	3	3	3	2	2	3
46	2	4	1	2	4	3	3	2	4	4	4	3	4	3	3	1	3	4	3	4	4	4	4	3	3
71	2	5	2	2	3	4	4	2	3	3	3	4	3	2	3	1	4	4	4	4	4	4	4	4	3
68	1	5	1	2	1	4	3	3	2	2	3	3	4	2	2	3	3	3	4	4	4	3	3	3	1
66	2	5	1	2	1	3	4	3	2	2	2	4	4	3	3	4	3	4	4	4	3	4	3	3	3
65	1	2	1	2	1	3	2	4	4	3	3	2	4	3	3	2	2	3	3	3	3	3	3	3	1
71	1	3	2	1	1	2	3	3	3	4	4	3	4	3	3	3	3	3	4	3	4	4	3	4	3
68	2	3	2	1	1	3	3	2	3	2	3	4	3	3	3	4	4	3	3	4	4	3	3	3	1
66	2	4	2	3	1	4	4	2	2	3	3	2	3	4	4	4	4	3	3	3	3	4	4	4	4
65	2	4	2	3	1	4	3	3	4	3	4	3	4	3	3	3	2	4	4	2	3	2	3	3	2
61	1	5	1	3	1	3	4	4	3	3	3	4	3	4	4	2	3	3	3	2	2	3	3	3	1
62	2	5	1	3	1	3	2	3	3	4	4	4	2	4	4	2	4	4	3	3	3	3	3	3	1
63	2	5	1	3	1	2	3	3	4	4	3	3	2	4	4	3	3	3	4	4	3	3	3	4	4
54	2	2	1	2	1	2	2	3	4	2	2	4	3	4	3	3	2	3	2	3	4	4	4	4	4
67	2	3	1	2	1	3	3	4	3	3	3	3	3	3	3	4	2	2	3	3	3	3	3	2	2
68	1	3	1	2	1	4	4	3	2	2	3	4	3	4	3	4	4	4	3	4	4	4	4	4	3
66	2	4	1	3	2	4	4	3	2	2	2	3	3	3	3	4	4	3	3	3	4	4	4	4	4
65	1	4	1	3	1	4	3	4	3	3	3	3	4	4	3	4	4	3	4	4	4	4	3	3	3
61	1	5	1	3	1	3	4	4	3	3	3	4	3	4	3	4	3	4	4	3	4	3	4	3	3
62	2	5	1	3	1	3	4	4	4	2	1	3	4	1	2	3	3	2	3	3	3	3	3	3	3
63	2	5	1	3	1	3	3	3	1	3	3	3	3	1	3	3	4	3	4	3	3	4	4	3	4
52	2	3	1	2	1	4	4	4	4	4	4	3	4	3	4	4	4	3	4	3	4	4	3	3	3
67	1	3	1	2	1	3	3	3	3	3	3	3	2	2	3	3	3	3	3	3	3	3	4	4	4
81	2	4	1	2	1	3	3	4	4	3	4	3	4	3	4	2	3	3	3	4	2	3	2	3	3
62	2	4	1	2	2	4	3	4	4	4	3	3	4	3	4	2	2	4	4	4	2	2	3	3	3
63	2	5	1	2	2	3	3	3	3	3	3	4	4	4	4	3	3	3	3	2	4	4	3	3	3
54	2	5	1	3	2	3	4	3	4	4	3	3	3	4	4	3	3	4	4	4	3	3	4	4	4
67	1	5	1	2	2	3	3	2	1	1	1	2	1	3	3	3	3	4	4	4	3	3	2	3	3
81	2	2	1	3	2	3	4	3	3	3	4	4	4	3	4	3	3	4	3	3	2	2	3	3	3
68	1	3	2	2	1	4	4	4	4	4	3	3	3	3	3	4	4	3	4	3	3	3	4	3	3
66	1	3	1	3	1	3	4	4	4	4	3	3	3	4	4	3	3	3	3	3	3	3	3	3	1
65	2	4	1	2	2	2	2	1	1	1	2	3	1	3	2	4	4	4	4	3	3	3	3	4	4
61	2	4	1	3	3	2	2	2	1	1	1	2	1	3	2	4	4	4	3	3	4	4	4	4	4
62	2	5	2	2	4	2	3	2	3	2	3	4	4	3	2	4	4	3	4	4	3	3	3	2	2
63	1	3	2	3	3	2	2	3	4	2	2	4	3	4	3	4	3	3	2	3	4	4	4	4	3
54	2	3	2	3	1	3	3	4	3	3	3	3	3	3	3	3	3	2	3	3	4	4	4	4	4
67	2	4	2	3	1	4	4	3	2	2	3	4	4	4	3	3	4	3	3	3	4	4	3	3	3
81	2	3	1	3	1	4	4	3	2	2	2	3	4	3	3	4	4	4	4	3	4	3	4	3	3
63	1	3	1	3	1	4	3	4	3	3	3	3	3	4	4	3	3	4	3	3	3	3	3	3	3
54	2	4	1	3	1	3	4	3	3	3	4	2	3	2	3	2	3	3	4	4	3	4	4	3	4
67	1	4	1	2	1	3	3	2	4	4	4	3	2	3	4	2	2	3	2	3	4	4	3	3	3
63	1	5	1	2	3	4	4	2	3	3	3	3	3	3	4	3	3	2	3	3	3	3	4	4	4
54	2	5	1	2	4	4	3	3	2	2	3	2	4	4	4	3	4	4	3	3	4	3	2	3	3
67	2	5	1	2	3	3	4	3	2	2	2	3	3	4	4	4	4	4	3	3	4	3	3	3	3
81	2	1	1	2	4	3	2	4	4	3	3	4	3	4	4	3	3	3	3	3	3	3	3	3	1
66	1	3	1	3	3	2	3	3	3	4	4	4	3	4	4	4	4	3	3	3	3	4	3	3	3
65	2	3	1	2	1	3	3	2	3	2	3	3	3	4	3	4	4	3	2	3	3	3	3	1	2
61	2	4	1	3	1	4	4	2	2	3	3	3	3	3	3	3	3	3	3	3	3	3	4	4	1
62	2	4	1	2	2	4	3	3	4	3	4	2	3	3	4	3	4	4	4	4	4	4	4	4	1
63	2	5	1	3	1	3	4	4	3	3	3	3	3	4	4	3	2	3	3	3	3	3	2	2	3
54	1	5	1	2	1	3	2	3	3	4	4	4	4	3	3	1	3	4	3	4	4	4	4	3	3
67	2	5	1	3	1	2	3	3	4	4	3	3	3	2	3	1	4	4	4	4	4	4	4	4	3
81	1	2	1	2	1	4	4	3	4	4	4	3	4	2	2	3	3	3	4	4	4	3	3	3	1
22	1	3	2	3	1	3	3	4	3	3	3	4	4	3	3	4	3	4	4	4	3	4	3	3	3
24	2	3	1	3	1	2	3	2	3	2	3	3	4	3	3	2	2	3	3	3	3	3	3	3	1
32	2	4	1	3	3	2	2	3	4	2	2	4	4	3	3	3	3	3	4	3	4	4	3	4	3
33	2	4	1	3	1	3	3	4	3	3	3	3	3	3	3	4	4	3	3	4	4	3	3	3	1
67	1	5	2	3	1	3	4	4	3	3	3	4	3	4	3	4	4	3	3	3	3	4	4	4	4
81	2	5	2	3	1	3	4	4	4	2	1	3	4	1	2	3	2	4	4	2	3	2	3	3	2
22	1	5	2	2	1	3	3	3	1	3	3	3	3	1	3	2	3	3	3	2	2	3	3	3	1
24	1	2	2	2	1	4	4	4	4	4	4	3	4	3	4	4	4	3	3	3	3	4	3	3	3
32	2	5	1	2	1	3	3	3	3	3	3	3	2	2	3	4	4	3	2	3	3	3	3	1	2
33	2	5	1	2	1	3	3	4	4	3	4	3	4	3	4	3	3	3	3	3	3	3	4	4	1
34	2	5	1	2	1	4	3	4	4	4	3	3	4	3	4	3	4	4	4	4	4	4	4	4	1
67	1	2	1	3	1	3	3	3	3	3	3	4	4	4	4	3	2	3	3	3	3	3	2	2	3
81	2	3	1	2	1	3	4	3	4	4	3	3	3	4	4	1	3	4	3	4	4	4	4	3	3
22	2	3	1	3	1	3	3	2	1	1	1	2	1	3	3	1	4	4	4	4	4	4	4	4	3
24	2	4	1	2	1	3	4	3	3	3	4	4	4	3	4	3	3	3	4	4	4	3	3	3	1
32	2	4	1	3	1	4	4	4	4	4	3	3	3	3	3	4	3	4	4	4	3	4	3	3	3
67	2	5	1	2	1	3	4	4	4	4	3	3	3	4	4	2	2	3	3	3	3	3	3	3	1
81	1	5	1	3	1	2	2	1	1	1	2	3	1	3	2	3	3	3	4	3	4	4	3	4	3
22	2	5	1	2	1	2	2	2	1	1	1	2	1	3	2	4	4	3	3	4	4	3	3	3	1
24	1	5	1	3	1	2	3	3	4	4	3	4	3	3	3	4	4	3	3	3	3	4	4	4	4
41	1	2	1	3	1	4	4	2	3	3	3	2	3	2	3	3	2	4	4	2	3	2	3	3	2
41	2	3	1	3	1	4	3	3	2	2	3	3	4	2	2	2	3	3	3	2	2	3	3	3	1
42	2	3	1	3	1	3	4	3	2	2	2	4	3	3	3	3	4	4	3	4	4	4	4	3	3
34	2	4	1	3	1	3	2	4	4	3	3	3	2	2	3	4	4	3	4	3	3	3	3	4	4
43	1	4	1	3	1	2	3	3	3	4	4	3	2	2	2	3	3	4	3	4	4	4	4	3	3
24	2	5	1	2	1	3	3	2	3	2	3	4	3	3	3	2	3	2	2	4	4	4	4	4	4
41	2	5	1	2	1	4	4	2	2	3	3	3	3	3	4	2	2	3	2	4	4	4	3	4	4
41	2	5	1	2	1	4	3	3	4	3	4	2	4	4	4	4	3	4	3	4	4	3	4	4	4
42	2	5	1	2	1	3	4	4	3	3	3	2	3	3	3	3	3	3	3	4	4	3	3	4	3
34	2	2	1	2	1	3	2	3	3	4	4	3	2	2	3	3	4	4	3	4	4	4	4	3	3
43	2	3	1	3	1	2	3	3	4	4	3	3	2	2	2	4	4	3	3	4	3	4	3	3	4
27	2	3	1	2	1	3	3	4	3	3	3	4	4	3	3	3	3	4	3	3	3	3	4	4	4
28	2	4	1	3	1	1	1	1	2	2	3	3	3	4	4	2	3	2	3	3	4	3	2	3	3
41	2	4	2	2	1	4	4	3	2	2	2	2	3	2	3	2	2	3	3	4	4	2	3	2	3
41	2	5	1	3	1	4	3	4	3	3	3	2	2	3	3	3	3	3	4	3	3	3	3	2	2
42	1	5	1	2	1	3	4	3	3	3	4	3	4	3	4	3	4	4	3	2	3	4	4	3	3
34	2	5	1	3	1	3	3	2	4	4	4	4	3	3	3	4	4	3	4	2	2	4	3	3	4
43	1	5	2	2	1	4	4	2	3	3	3	3	3	4	4	3	3	4	4	3	3	3	4	4	4
44	1	5	2	3	1	4	3	3	2	2	3	3	4	4	3	2	3	2	4	3	3	3	2	3	3
45	2	2	2	3	1	3	4	3	2	2	2	4	3	4	4	2	2	3	4	3	3	2	3	2	3
56	2	3	2	3	1	3	2	4	4	3	3	3	3	4	4	4	4	3	3	3	3	4	3	3	3
55	2	3	1	3	1	2	3	3	3	4	4	4	3	4	4	4	4	3	2	3	3	3	3	1	2
51	1	4	1	3	1	3	4	4	3	3	3	4	3	4	3	3	3	3	3	3	3	3	4	4	1
21	2	4	1	3	1	3	4	4	4	2	1	3	4	1	2	3	4	4	4	4	4	4	4	4	1
22	2	5	1	2	1	3	3	3	1	3	3	3	3	1	3	3	2	3	3	3	3	3	2	2	3
66	2	5	1	2	1	4	4	4	4	4	4	3	4	3	4	1	3	4	3	4	4	4	4	3	3
65	2	5	1	2	1	3	3	3	3	3	3	3	2	2	3	1	4	4	4	4	4	4	4	4	3
32	1	5	1	2	1	3	3	4	4	3	4	3	4	3	4	3	3	3	4	4	4	3	3	3	1
37	2	2	1	2	1	4	3	4	4	4	3	3	4	3	4	4	3	4	4	4	3	4	3	3	3
39	1	3	1	3	1	3	3	3	3	3	3	4	4	4	4	2	2	3	3	3	3	3	3	3	1
36	1	3	1	2	2	3	4	3	4	4	3	3	3	4	4	3	3	3	4	3	4	4	3	4	3
37	2	4	1	3	1	3	3	2	1	1	1	2	1	3	3	4	4	3	3	4	4	3	3	3	1
29	2	4	1	2	1	3	4	3	3	3	4	4	4	3	4	4	4	3	3	3	3	4	4	4	4
30	2	5	1	3	1	4	4	4	4	4	3	3	3	3	3	3	2	4	4	2	3	2	3	3	2
31	1	5	1	2	1	3	4	4	4	4	3	3	3	4	4	2	3	3	3	2	2	3	3	3	1
41	2	5	1	3	1	2	2	1	1	1	2	3	1	3	2	4	4	3	4	4	4	4	4	4	3
41	2	5	1	2	1	2	2	2	1	1	1	2	1	3	2	3	3	4	3	3	3	4	4	3	3
56	2	5	1	3	1	3	3	2	4	4	4	3	2	4	4	2	3	2	3	2	3	4	4	3	4
34	2	2	1	3	1	4	4	2	3	3	3	4	3	4	3	2	2	3	4	2	2	3	3	4	3
43	1	3	1	3	1	4	3	3	2	2	3	3	3	3	3	3	3	4	3	3	3	4	4	3	3
63	2	3	1	3	1	3	4	3	2	2	2	4	3	3	4	4	4	3	2	2	3	2	3	4	3
63	1	4	1	3	1	3	2	4	4	3	3	3	3	4	4	4	4	3	2	2	2	3	3	3	3
43	1	4	1	3	1	2	3	3	3	4	4	4	4	3	3	4	3	4	3	3	3	3	4	4	4
63	2	5	1	2	1	3	3	2	3	2	3	2	3	2	3	3	4	3	3	3	4	3	3	2	3
63	2	5	1	2	1	4	4	2	2	3	3	3	4	2	2	3	3	2	4	4	4	4	4	3	3
43	2	5	1	2	1	4	3	3	4	3	4	3	4	3	3	4	4	2	3	3	3	4	3	4	3
63	1	5	2	2	1	3	4	4	3	3	3	4	4	3	4	4	4	3	3	3	3	4	3	3	3
63	2	2	1	2	1	3	1	3	3	4	4	3	4	4	4	4	4	3	2	3	3	3	3	1	2
43	1	3	1	3	1	2	3	3	4	4	3	4	3	3	3	3	3	3	3	3	3	3	4	4	1
63	1	3	1	2	1	4	4	3	4	4	4	2	3	2	3	3	4	4	4	4	4	4	4	4	1
63	2	4	2	3	1	3	3	4	3	3	3	3	4	2	2	3	2	3	3	3	3	3	2	2	3
43	2	4	2	2	1	2	3	2	3	2	3	4	3	3	3	1	3	4	3	4	4	4	4	3	3
63	2	5	2	3	1	2	2	3	4	2	2	3	2	2	3	1	4	4	4	4	4	4	4	4	3
63	1	5	2	2	1	3	3	4	3	3	3	3	2	2	2	3	3	3	4	4	4	3	3	3	1
38	2	5	1	3	1	4	4	3	2	2	3	4	3	3	3	4	3	4	4	4	3	4	3	3	3
39	2	5	1	2	1	4	4	3	2	2	2	3	3	3	4	2	2	3	3	3	3	3	3	3	1
40	2	5	1	3	1	4	3	4	3	3	3	2	4	4	4	3	3	3	4	3	4	4	3	4	3
42	2	2	1	3	1	3	4	3	3	3	4	2	3	3	3	4	4	3	3	4	4	3	3	3	1
46	2	3	1	3	1	3	3	2	4	4	4	3	2	2	3	4	4	3	3	3	3	4	4	4	4
47	1	3	1	3	2	4	4	2	3	3	3	3	2	2	2	3	2	4	4	2	3	2	3	3	2
49	2	4	2	3	2	4	3	3	2	2	3	4	4	3	3	2	3	3	3	2	2	3	3	3	1
51	1	4	1	3	2	3	4	4	3	3	3	4	3	4	3	2	3	2	3	3	4	4	4	3	3
52	1	5	1	2	1	3	4	4	4	2	1	3	4	1	2	2	2	3	3	4	4	4	4	4	3
44	2	5	1	2	1	3	3	3	1	3	3	3	3	1	3	4	4	3	3	3	3	4	3	3	3
53	2	5	2	2	2	4	4	4	4	4	4	3	4	3	4	4	4	3	2	3	3	3	3	1	2
45	2	5	2	2	1	3	3	3	3	3	3	3	2	2	3	3	3	3	3	3	3	3	4	4	1
42	2	2	2	2	1	3	3	4	4	3	4	3	4	3	4	3	4	4	4	4	4	4	4	4	1
46	1	3	2	3	1	4	3	4	4	4	3	3	4	3	4	3	2	3	3	3	3	3	2	2	3
47	2	3	1	2	1	3	3	3	3	3	3	4	4	4	4	1	3	4	3	4	4	4	4	3	3
49	1	4	1	3	1	3	4	3	4	4	3	3	3	4	4	1	4	4	4	4	4	4	4	4	3
51	1	4	1	2	1	3	3	2	1	1	1	2	1	3	3	3	3	3	4	4	4	3	3	3	1
52	2	5	1	3	1	3	4	3	3	3	4	4	4	3	4	4	3	4	4	4	3	4	3	3	3
44	2	3	1	3	1	4	4	4	4	4	3	3	3	3	3	2	2	3	3	3	3	3	3	3	1
53	2	3	1	3	1	3	4	4	4	4	3	3	3	4	4	3	3	3	4	3	4	4	3	4	3
66	1	4	1	3	1	2	2	1	1	1	2	3	1	3	2	4	4	3	3	4	4	3	3	3	1
41	2	4	1	3	1	2	2	2	1	1	1	2	1	3	2	4	4	3	3	3	3	4	4	4	4
42	2	5	1	3	1	3	4	3	4	4	3	3	3	4	4	3	2	4	4	2	3	2	3	3	2
74	2	1	1	2	1	3	3	2	1	1	1	2	1	3	3	2	3	3	3	2	2	3	3	3	1
43	2	5	1	2	1	3	4	3	3	3	4	4	4	3	4	4	4	3	3	4	4	3	3	3	1
41	2	5	1	2	1	4	4	4	4	4	3	3	3	3	3	4	4	3	3	3	3	4	4	4	4
41	2	5	1	2	1	3	4	4	4	4	3	3	3	4	4	3	2	4	4	2	3	2	3	3	2
41	2	5	1	2	1	2	2	1	1	1	2	3	1	3	2	2	3	3	3	2	2	3	3	3	1
42	2	2	1	3	1	2	2	2	1	1	1	2	1	3	2	3	3	3	4	3	3	3	3	3	1
